# Supplementary material for: Stem Cell-Based Regenerative Therapy and Derived Products in COPD: A Systematic Review and Meta-Analysis
Source: Cells. 2022 May 30;11(11):1797. doi: 10.3390/cells11111797 (PMC9180461; doi:10.3390/cells11111797)
Supplement: Supplementary file 1 [file cells-11-01797-s001.zip]

Archive with 1 entries (1 files):
- cells-1724082-supplementary.pdf
